# Supplementary material for: Elucidation of Chemical Interactions between Crude Drugs Using Quantitative Thin-Layer Chromatography Analysis
Source: Molecules. 2022 Jan 18;27(3):593. doi: 10.3390/molecules27030593 (PMC8839786; doi:10.3390/molecules27030593)
Supplement: Supplementary file 1 [file molecules-27-00593-s001.zip]

Archive with 1 entries (1 files):
- molecules-1514237-Supplementary.pdf
